# Supplementary material for: Formulation and Analytical Evaluation of Liquid Cannabidiol Preparations: Comparative Study of Oil-Based Solutions and Emulsions
Source: Pharmaceutics. 2025 Nov 28;17(12):1533. doi: 10.3390/pharmaceutics17121533 (PMC12736438; doi:10.3390/pharmaceutics17121533)
Supplement: Supplementary file 1 [file pharmaceutics-17-01533-s001.zip]

Archive with 1 entries (1 files):
- pharmaceutics-3998702-supplementary.pdf
